# Supplementary material for: Evaluation of Bifunctional, PSMA-Targeted Triazamacrocycle-Picolinates Compatible with the 18F/44Sc/177Lu Isotope Triad
Source: J Med Chem. 2025 Dec 8;68(24):26234–45. doi: 10.1021/acs.jmedchem.5c02286 (PMC12751015; doi:10.1021/acs.jmedchem.5c02286)
Supplement: Supplementary file 2 [file jm5c02286_si_002.csv]

Compound Code	Smiles
1	O=C(OCC)C1=CC=CC(CN2CCNCCNCC2)=N1
2	O=C(OCC)C1=CC=CC(CN2CCN(CC(OCC)=O)CCNCC2)=N1
3	O=C(OCC)C1=CC=CC(CN2CCN(CC(OCC)=O)CCN(CC(OCC)=O)CC2)=N1
4	OC(C1=CC=CC(CN2CCN(CC(O)=O)CCN(CC(O)=O)CC2)=N1)=O
5	O=C(OCC)C1=CC=CC(CN2CCN(CC(OCC)=O)CCN(CC(N(C)CC3=CC=CC=C3)=O)CC2)=N1
6	OC(C1=CC=CC(CN2CCN(CC(O)=O)CCN(CC(N(C)CC3=CC=CC=C3)=O)CC2)=N1)=O
7	O=C(OCC)C1=CC=CC(CN2CCN(CC(OCC)=O)CCN(CC(NCC3=CC=CC=C3)=O)CC2)=N1
8	OC(C1=CC=CC(CN2CCN(CC(O)=O)CCN(CC(NCC3=CC=CC=C3)=O)CC2)=N1)=O
9	BrCC(N(CC(OC(C)(C)C)=O)C)=O
10	O=C(C1=CC=CC(CN2CCN(CC(N(CC(OC(C)(C)C)=O)C)=O)CCN(CC(OCC)=O)CC2)=N1)OCC
11	O=C(C1=CC=CC(CN2CCN(CC(N(CC(O)=O)C)=O)CCN(CC(OCC)=O)CC2)=N1)OCC
12	O=C(C)[C@@H](NC(N[C@@H](CCC(OC(C)(C)C)=O)C(OC(C)(C)C)=O)=O)CCCCNC(CCCCCN)=O
13	O=C(C1=CC=CC(CN2CCN(CC(N(CC(NCCCCCC(NCCCC[C@H](NC(N[C@@H](CCC(O)=O)C(O)=O)=O)C(O)=O)=O)=O)C)=O)CCN(CC(OCC)=O)CC2)=N1)OCC
14	O=C(C1=CC=CC(CN2CCN(CC(N(CC(NCCCCCC(NCCCC[C@H](NC(N[C@@H](CCC(O)=O)C(O)=O)=O)C(O)=O)=O)=O)C)=O)CCN(CC(O)=O)CC2)=N1)O
15	O=C(OCC)C1=CC([N+]([O-])=O)=CC(CN2CCNCCNCC2)=N1
16	O=C(OCC)C1=CC([N+]([O-])=O)=CC(CN2CCN(CC(OCC)=O)CCN(CC(OCC)=O)CC2)=N1
17	SCC(N)C(NCCCCCC(NCCCC[C@@H](C(O)=O)NC(N[C@H](C(O)=O)CCC(O)=O)=O)=O)=O
18	[O]=C([O]CC)C[N]1CC[N](CC([O]CC)=O)CC[N](CC2=NC(C(OCC)=O)=CC(SCC(N)C(NCCCCCC(NCCCC[C@@H](C(O)=O)NC(N[C@H](C(O)=O)CCC(O)=O)=O)=O)=O)=C2)CC1
19	[OH]C(C[N]1CC[N](CC([OH])=[O])CC[N](CC2=NC(C(O)=O)=CC(SCC(N)C(NCCCCCC(NCCCC[C@@H](C(O)=O)NC(N[C@H](C(O)=O)CCC(O)=O)=O)=O)=O)=C2)CC1)=O
20	O=C(O)CCC(N1CCN(CC2=CC=CC(C(OC(C)(C)C)=O)=N2)CCN(CC(OC(C)(C)C)=O)CC1)C(OC(C)(C)C)=O
21	O=C(NCCCC[C@@H](C(C)=O)NC(N[C@H](C(OC(C)(C)C)=O)CCC(OC(C)(C)C)=O)=O)CCCCCNC([C@@H](CCSC)N)=O
22	O=C(N[C@H](CCSC)C(NCCCCCC(NCCCC[C@@H](C(O)=O)NC(N[C@H](C(O)=O)CCC(O)=O)=O)=O)=O)CCC(N1CCN(CC2=CC=CC(C(O)=O)=N2)CCN(CC(O)=O)CC1)C(O)=O
[Sc(8)]+	O=C(C[N@]12CC[N@]34CC5=N6C7=CC=C5)[O][Sc]2468([O]C7=O)[N](CC9=CC=CC=C9)C(C[N@@](CC3)8CC1)=O
[ScF(8)]	O=C(C[N@]12CC[N@]34CC5=N6C7=CC=C5)[O][Sc]2468([O]C7=O)([F])[N](CC9=CC=CC=C9)C(C[N@@](CC3)8CC1)=O
[Lu(8)]+	O=C(C[N@]12CC[N@]34CC5=N6C7=CC=C5)[O][Lu]2468([O]C7=O)[N](CC9=CC=CC=C9)C(C[N@@](CC3)8CC1)=O
[Sc(14)]	O=C(C1=CC=CC(C[N@@]23CC[N@@](CC(N(CC(NCCCCCC(NCCCC[C@H](NC(N[C@@H](CCC(O)=O)C(O)=O)=O)C(O)=O)=O)=O)C)=O4)5CC[N@@](C6)7CC2)=N18)[O][Sc]83574[O]C6=O
[ScF(14)]	O=C(C1=CC=CC(C[N@@]23CC[N@@](CC(N(CC(NCCCCCC(NCCCC[C@H](NC(N[C@@H](CCC(O)=O)C(O)=O)=O)C(O)=O)=O)=O)C)=O4)5CC[N@@](C6)7CC2)=N18)[O][Sc]83574([F])[O]C6=O
[Lu(14)]	O=C(C1=CC=CC(C[N@@]23CC[N@@](CC(N(CC(NCCCCCC(NCCCC[C@H](NC(N[C@@H](CCC(O)=O)C(O)=O)=O)C(O)=O)=O)=O)C)=O4)5CC[N@@](C6)7CC2)=N18)[O][Lu]83574[O]C6=O
[Sc(19)]	[O]=C1C[N@]23CC[N](CC([O][Sc]3456[O]1)=O)CC[N@@]4(CC7=N5C(C([O]6)=O)=CC(SCC(N)C(NCCCCCC(NCCCC[C@@H](C(O)=O)NC(N[C@H](C(O)=O)CCC(O)=O)=O)=O)=O)=C7)CC2
[ScF(19)]	[O]=C1C[N@]23CC[N](CC([O][Sc]3456([F])[O]1)=O)CC[N@@]4(CC7=N5C(C([O]6)=O)=CC(SCC(N)C(NCCCCCC(NCCCC[C@@H](C(O)=O)NC(N[C@H](C(O)=O)CCC(O)=O)=O)=O)=O)=C7)CC2
[Lu(19]	[O]=C1C[N@]23CC[N](CC([O][Lu]3456[O]1)=O)CC[N@@]4(CC7=N5C(C([O]6)=O)=CC(SCC(N)C(NCCCCCC(NCCCC[C@@H](C(O)=O)NC(N[C@H](C(O)=O)CCC(O)=O)=O)=O)=O)=C7)CC2
[Sc(22)]	O=C(N[C@H](CCSC)C(NCCCCCC(NCCCC[C@@H](C(O)=O)NC(N[C@H](C(O)=O)CCC(O)=O)=O)=O)=O)CCC(N12CC[N@]3(CC4=CC=CC(C([O]5)=O)=N46)CC[N@@]7(C8)CC1)C([O][Sc]73265[O]C8=O)=O
[ScF(22)]	O=C(N[C@H](CCSC)C(NCCCCCC(NCCCC[C@@H](C(O)=O)NC(N[C@H](C(O)=O)CCC(O)=O)=O)=O)=O)CCC(N12CC[N@]3(CC4=CC=CC(C([O]5)=O)=N46)CC[N@@]7(C8)CC1)C([O][Sc]73265([F])[O]C8=O)=O
[Lu(22)]	O=C(N[C@H](CCSC)C(NCCCCCC(NCCCC[C@@H](C(O)=O)NC(N[C@H](C(O)=O)CCC(O)=O)=O)=O)=O)CCC(N12CC[N@]3(CC4=CC=CC(C([O]5)=O)=N46)CC[N@@]7(C8)CC1)C([O][Lu]73265[O]C8=O)=O
